# Supplementary material for: BioCoder: a benchmark for bioinformatics code generation with large language models
Source: Bioinformatics. 2024 Jun 28;40(Suppl 1):i266–76. doi: 10.1093/bioinformatics/btae230 (PMC11211839; doi:10.1093/bioinformatics/btae230)
Supplement: btae230_Supplementary_Data [file btae230_supplementary_data.zip]

Archive with 6 entries (5 files):
- btae230_Supplementary_Data/
- btae230_Supplementary_Data/bioinfo.cls
- btae230_Supplementary_Data/OUP_First_SBk_Bot_8401-eps-converted-to.pdf
- btae230_Supplementary_Data/OUP_First_SBk_Bot_8401.eps
- btae230_Supplementary_Data/references.bib
- btae230_Supplementary_Data/Tang.322.sup.pdf
