# Supplementary material for: BioCoder: a benchmark for bioinformatics code generation with large language models
Source: Bioinformatics. 2024 Jun 28;40(Suppl 1):i266–76. doi: 10.1093/bioinformatics/btae230 (PMC11211839; doi:10.1093/bioinformatics/btae230)
Supplement: btae230_Supplementary_Data [file btae230_supplementary_data.zip › btae230_Supplementary_Data/references.bib]

@article{CoderEval,
  title={CoderEval: A Benchmark of Pragmatic Code Generation with Generative Pre-trained Models},
  author={Yu, Hao and Shen, Bo and Ran, Dezhi and Zhang, Jiaxin and Zhang, Qi and Ma, Yuchi and Liang, Guangtai and Li, Ying and Xie, Tao and Wang, Qianxiang},
  journal={arXiv preprint},
  year={2023}
}


@article{APPS,
  title={Measuring coding challenge competence
with apps.},
  author={Hendrycks, Dan and Basart, Steven and Kadavath, Saurav and Mazeika, Mantas},
  journal={NeurIPS},
  year={2021}
}


@article{Nijkamp2023codegen2,
  title={CodeGen2: Lessons for Training LLMs on Programming and Natural Languages},
  author={Nijkamp, Erik and Hayashi, Hiroaki and Xiong, Caiming and Savarese, Silvio and Zhou, Yingbo},
  journal={arXiv preprint},
  year={2023}
}
@article{wang2023codet5,
  title={Codet5+: Open code large language models for code understanding and generation},
  author={Wang, Yue and Le, Hung and Gotmare, Akhilesh Deepak and Bui, Nghi DQ and Li, Junnan and Hoi, Steven CH},
  journal={arXiv preprint arXiv:2305.07922},
  year={2023}
}

@online{Rosalind,
    title = "Rosalind Platform. http://rosalind.info/problems/locations/",
    url  = "http://rosalind.info"
}


@misc{thoppilan2022lamda,
      title={LaMDA: Language Models for Dialog Applications}, 
      author={Romal Thoppilan and Daniel De Freitas and Jamie Hall and Noam Shazeer and Apoorv Kulshreshtha and Heng-Tze Cheng and Alicia Jin and Taylor Bos and Leslie Baker and Yu Du and YaGuang Li and Hongrae Lee and Huaixiu Steven Zheng and Amin Ghafouri and Marcelo Menegali and Yanping Huang and Maxim Krikun and Dmitry Lepikhin and James Qin and Dehao Chen and Yuanzhong Xu and Zhifeng Chen and Adam Roberts and Maarten Bosma and Vincent Zhao and Yanqi Zhou and Chung-Ching Chang and Igor Krivokon and Will Rusch and Marc Pickett and Pranesh Srinivasan and Laichee Man and Kathleen Meier-Hellstern and Meredith Ringel Morris and Tulsee Doshi and Renelito Delos Santos and Toju Duke and Johnny Soraker and Ben Zevenbergen and Vinodkumar Prabhakaran and Mark Diaz and Ben Hutchinson and Kristen Olson and Alejandra Molina and Erin Hoffman-John and Josh Lee and Lora Aroyo and Ravi Rajakumar and Alena Butryna and Matthew Lamm and Viktoriya Kuzmina and Joe Fenton and Aaron Cohen and Rachel Bernstein and Ray Kurzweil and Blaise Aguera-Arcas and Claire Cui and Marian Croak and Ed Chi and Quoc Le},
      year={2022},
      eprint={2201.08239},
      archivePrefix={arXiv},
      primaryClass={cs.CL}
}


@misc{muennighoff2023crosslingual,
      title={Crosslingual Generalization through Multitask Finetuning}, 
      author={Niklas Muennighoff and Thomas Wang and Lintang Sutawika and Adam Roberts and Stella Biderman and Teven Le Scao and M Saiful Bari and Sheng Shen and Zheng-Xin Yong and Hailey Schoelkopf and Xiangru Tang and Dragomir Radev and Alham Fikri Aji and Khalid Almubarak and Samuel Albanie and Zaid Alyafeai and Albert Webson and Edward Raff and Colin Raffel},
      year={2023},
      eprint={2211.01786},
      archivePrefix={arXiv},
      primaryClass={cs.CL}
}

@misc{anthony_moi_2022_7298413,
  author       = {Anthony MOI and
                  Nicolas Patry and
                  Pierric Cistac and
                  Pete and
                  Funtowicz Morgan and
                  Sebastian Pütz and
                  Mishig and
                  Bjarte Johansen and
                  Thomas Wolf and
                  Sylvain Gugger and
                  Clement and
                  Julien Chaumond and
                  Lysandre Debut and
                  François Garillot and
                  Luc Georges and
                  dctelus and
                  JC Louis and
                  MarcusGrass and
                  Taufiquzzaman Peyash and
                  0xflotus and
                  Alan deLevie and
                  Alexander Mamaev and
                  Arthur and
                  Cameron and
                  Colin Clement and
                  Dagmawi Moges and
                  David Hewitt and
                  Denis Zolotukhin and
                  Geoffrey Thomas},
  title        = {huggingface/tokenizers: Rust 0.13.2},
  month        = nov,
  year         = 2022,
  publisher    = {Zenodo},
  version      = {v0.13.2},
  doi          = {10.5281/zenodo.7298413},
  url          = {https://doi.org/10.5281/zenodo.7298413}
}

@misc{mitchell2023measuring,
      title={Measuring Data}, 
      author={Margaret Mitchell and Alexandra Sasha Luccioni and Nathan Lambert and Marissa Gerchick and Angelina McMillan-Major and Ezinwanne Ozoani and Nazneen Rajani and Tristan Thrush and Yacine Jernite and Douwe Kiela},
      year={2023},
      eprint={2212.05129},
      archivePrefix={arXiv},
      primaryClass={cs.AI}
}

@misc{mikolov2013efficient,
      title={Efficient Estimation of Word Representations in Vector Space}, 
      author={Tomas Mikolov and Kai Chen and Greg Corrado and Jeffrey Dean},
      year={2013},
      eprint={1301.3781},
      archivePrefix={arXiv},
      primaryClass={cs.CL}
}

@misc{zhang2023repocoder,
      author={Fengji Zhang and Bei Chen and Yue Zhang and Jin Liu and Daoguang Zan and Yi Mao and Jian-Guang Lou and Weizhu Chen},
      year={2023},
      eprint={2303.12570},
      archivePrefix={arXiv},
      primaryClass={cs.CL}
}


@misc{shrivastava2023repofusion,
      title={RepoFusion: Training Code Models to Understand Your Repository}, 
      author={Disha Shrivastava and Denis Kocetkov and Harm de Vries and Dzmitry Bahdanau and Torsten Scholak},
      year={2023},
      eprint={2306.10998},
      archivePrefix={arXiv},
      primaryClass={cs.LG}
}

@misc{liu2023repobench,
      title={RepoBench: Benchmarking Repository-Level Code Auto-Completion Systems}, 
      author={Tianyang Liu and Canwen Xu and Julian McAuley},
      year={2023},
      eprint={2306.03091},
      archivePrefix={arXiv},
      primaryClass={cs.CL}
}

@misc{hoffmann2022training,
      title={Training Compute-Optimal Large Language Models}, 
      author={Jordan Hoffmann and Sebastian Borgeaud and Arthur Mensch and Elena Buchatskaya and Trevor Cai and Eliza Rutherford and Diego de Las Casas and Lisa Anne Hendricks and Johannes Welbl and Aidan Clark and Tom Hennigan and Eric Noland and Katie Millican and George van den Driessche and Bogdan Damoc and Aurelia Guy and Simon Osindero and Karen Simonyan and Erich Elsen and Jack W. Rae and Oriol Vinyals and Laurent Sifre},
      year={2022},
      eprint={2203.15556},
      archivePrefix={arXiv},
      primaryClass={cs.CL}
}


@misc{leo_gao_2022_7413426,
  author       = {Leo Gao and
                  Jonathan Tow and
                  Stella Biderman and
                  Charles Lovering and
                  Jason Phang and
                  Anish Thite and
                  Fazz and
                  Niklas Muennighoff and
                  Thomas Wang and
                  sdtblck and
                  tttyuntian and
                  researcher2 and
                  Zdeněk Kasner and
                  Khalid Almubarak and
                  Jeffrey Hsu and
                  Pawan Sasanka Ammanamanchi and
                  Dirk Groeneveld and
                  Eric Tang and
                  Charles Foster and
                  kkawamu1 and
                  xagi-dev and
                  uyhcire and
                  Andy Zou and
                  Ben Wang and
                  Jordan Clive and
                  igor0 and
                  Kevin Wang and
                  Nicholas Kross and
                  Fabrizio Milo and
                  silentv0x},
  title        = {EleutherAI/lm-evaluation-harness: v0.3.0},
  month        = dec,
  year         = 2022,
  publisher    = {Zenodo},
  version      = {v0.3.0},
  doi          = {10.5281/zenodo.7413426},
  url          = {https://doi.org/10.5281/zenodo.7413426}
}


@misc{bommasani2022opportunities,
      title={On the Opportunities and Risks of Foundation Models}, 
      author={Rishi Bommasani and Drew A. Hudson and Ehsan Adeli and Russ Altman and Simran Arora and Sydney von Arx and Michael S. Bernstein and Jeannette Bohg and Antoine Bosselut and Emma Brunskill and Erik Brynjolfsson and Shyamal Buch and Dallas Card and Rodrigo Castellon and Niladri Chatterji and Annie Chen and Kathleen Creel and Jared Quincy Davis and Dora Demszky and Chris Donahue and Moussa Doumbouya and Esin Durmus and Stefano Ermon and John Etchemendy and Kawin Ethayarajh and Li Fei-Fei and Chelsea Finn and Trevor Gale and Lauren Gillespie and Karan Goel and Noah Goodman and Shelby Grossman and Neel Guha and Tatsunori Hashimoto and Peter Henderson and John Hewitt and Daniel E. Ho and Jenny Hong and Kyle Hsu and Jing Huang and Thomas Icard and Saahil Jain and Dan Jurafsky and Pratyusha Kalluri and Siddharth Karamcheti and Geoff Keeling and Fereshte Khani and Omar Khattab and Pang Wei Koh and Mark Krass and Ranjay Krishna and Rohith Kuditipudi and Ananya Kumar and Faisal Ladhak and Mina Lee and Tony Lee and Jure Leskovec and Isabelle Levent and Xiang Lisa Li and Xuechen Li and Tengyu Ma and Ali Malik and Christopher D. Manning and Suvir Mirchandani and Eric Mitchell and Zanele Munyikwa and Suraj Nair and Avanika Narayan and Deepak Narayanan and Ben Newman and Allen Nie and Juan Carlos Niebles and Hamed Nilforoshan and Julian Nyarko and Giray Ogut and Laurel Orr and Isabel Papadimitriou and Joon Sung Park and Chris Piech and Eva Portelance and Christopher Potts and Aditi Raghunathan and Rob Reich and Hongyu Ren and Frieda Rong and Yusuf Roohani and Camilo Ruiz and Jack Ryan and Christopher Ré and Dorsa Sadigh and Shiori Sagawa and Keshav Santhanam and Andy Shih and Krishnan Srinivasan and Alex Tamkin and Rohan Taori and Armin W. Thomas and Florian Tramèr and Rose E. Wang and William Wang and Bohan Wu and Jiajun Wu and Yuhuai Wu and Sang Michael Xie and Michihiro Yasunaga and Jiaxuan You and Matei Zaharia and Michael Zhang and Tianyi Zhang and Xikun Zhang and Yuhui Zhang and Lucia Zheng and Kaitlyn Zhou and Percy Liang},
      year={2022},
      eprint={2108.07258},
      archivePrefix={arXiv},
      primaryClass={cs.LG}
}


@misc{biderman2023pythia,
      title={Pythia: A Suite for Analyzing Large Language Models Across Training and Scaling}, 
      author={Stella Biderman and Hailey Schoelkopf and Quentin Anthony and Herbie Bradley and Kyle O'Brien and Eric Hallahan and Mohammad Aflah Khan and Shivanshu Purohit and USVSN Sai Prashanth and Edward Raff and Aviya Skowron and Lintang Sutawika and Oskar van der Wal},
      year={2023},
      eprint={2304.01373},
      archivePrefix={arXiv},
      primaryClass={cs.CL}
}


@misc{austin2021program,
      title={Program Synthesis with Large Language Models}, 
      author={Jacob Austin and Augustus Odena and Maxwell Nye and Maarten Bosma and Henryk Michalewski and David Dohan and Ellen Jiang and Carrie Cai and Michael Terry and Quoc Le and Charles Sutton},
      year={2021},
      eprint={2108.07732},
      archivePrefix={arXiv},
      primaryClass={cs.PL}
}

@article{russell2018large,
  title={A large-scale analysis of bioinformatics code on GitHub},
  author={Russell, Pamela H and Johnson, Rachel L and Ananthan, Shreyas and Harnke, Benjamin and Carlson, Nichole E},
  journal={PloS one},
  volume={13},
  number={10},
  pages={e0205898},
  year={2018},
  publisher={Public Library of Science San Francisco, CA USA}
}

@article{bui2023codetf,
  title={CodeTF: One-stop Transformer Library for State-of-the-art Code LLM},
  author={Bui, Nghi DQ and Le, Hung and Wang, Yue and Li, Junnan and Gotmare, Akhilesh Deepak and Hoi, Steven CH},
  journal={arXiv preprint arXiv:2306.00029},
  year={2023}
}
@article{muennighoff2023octopack,
  title={OctoPack: Instruction Tuning Code Large Language Models},
  author={Muennighoff, Niklas and Liu, Qian and Zebaze, Armel and Zheng, Qinkai and Hui, Binyuan and Zhuo, Terry Yue and Singh, Swayam and Tang, Xiangru and von Werra, Leandro and Longpre, Shayne},
  journal={arXiv preprint arXiv:2308.07124},
  year={2023}
}

@misc{chen2021evaluating,
      title={Evaluating Large Language Models Trained on Code}, 
      author={Mark Chen and Jerry Tworek and Heewoo Jun and Qiming Yuan and Henrique Ponde de Oliveira Pinto and Jared Kaplan and Harri Edwards and Yuri Burda and Nicholas Joseph and Greg Brockman and Alex Ray and Raul Puri and Gretchen Krueger and Michael Petrov and Heidy Khlaaf and Girish Sastry and Pamela Mishkin and Brooke Chan and Scott Gray and Nick Ryder and Mikhail Pavlov and Alethea Power and Lukasz Kaiser and Mohammad Bavarian and Clemens Winter and Philippe Tillet and Felipe Petroski Such and Dave Cummings and Matthias Plappert and Fotios Chantzis and Elizabeth Barnes and Ariel Herbert-Voss and William Hebgen Guss and Alex Nichol and Alex Paino and Nikolas Tezak and Jie Tang and Igor Babuschkin and Suchir Balaji and Shantanu Jain and William Saunders and Christopher Hesse and Andrew N. Carr and Jan Leike and Josh Achiam and Vedant Misra and Evan Morikawa and Alec Radford and Matthew Knight and Miles Brundage and Mira Murati and Katie Mayer and Peter Welinder and Bob McGrew and Dario Amodei and Sam McCandlish and Ilya Sutskever and Wojciech Zaremba},
      year=2021,
      eprint={2107.03374},
      archivePrefix={arXiv},
      primaryClass={cs.LG}
}


@misc{zheng2023codegeex,
      title={CodeGeeX: A Pre-Trained Model for Code Generation with Multilingual Evaluations on HumanEval-X}, 
      author={Qinkai Zheng and Xiao Xia and Xu Zou and Yuxiao Dong and Shan Wang and Yufei Xue and Zihan Wang and Lei Shen and Andi Wang and Yang Li and Teng Su and Zhilin Yang and Jie Tang},
      year={2023},
      eprint={2303.17568},
      archivePrefix={arXiv},
      primaryClass={cs.LG}
}

@misc{wang2023mconala,
      title={MCoNaLa: A Benchmark for Code Generation from Multiple Natural Languages}, 
      author={Zhiruo Wang and Grace Cuenca and Shuyan Zhou and Frank F. Xu and Graham Neubig},
      year={2023},
      eprint={2203.08388},
      archivePrefix={arXiv},
      primaryClass={cs.CL}
}

@misc{li2023starcoder,
      title={StarCoder: may the source be with you!}, 
      author={Raymond Li and Loubna Ben Allal and Yangtian Zi and Niklas Muennighoff and Denis Kocetkov and Chenghao Mou and Marc Marone and Christopher Akiki and Jia Li and Jenny Chim and Qian Liu and Evgenii Zheltonozhskii and Terry Yue Zhuo and Thomas Wang and Olivier Dehaene and Mishig Davaadorj and Joel Lamy-Poirier and João Monteiro and Oleh Shliazhko and Nicolas Gontier and Nicholas Meade and Armel Zebaze and Ming-Ho Yee and Logesh Kumar Umapathi and Jian Zhu and Benjamin Lipkin and Muhtasham Oblokulov and Zhiruo Wang and Rudra Murthy and Jason Stillerman and Siva Sankalp Patel and Dmitry Abulkhanov and Marco Zocca and Manan Dey and Zhihan Zhang and Nour Fahmy and Urvashi Bhattacharyya and Wenhao Yu and Swayam Singh and Sasha Luccioni and Paulo Villegas and Maxim Kunakov and Fedor Zhdanov and Manuel Romero and Tony Lee and Nadav Timor and Jennifer Ding and Claire Schlesinger and Hailey Schoelkopf and Jan Ebert and Tri Dao and Mayank Mishra and Alex Gu and Jennifer Robinson and Carolyn Jane Anderson and Brendan Dolan-Gavitt and Danish Contractor and Siva Reddy and Daniel Fried and Dzmitry Bahdanau and Yacine Jernite and Carlos Muñoz Ferrandis and Sean Hughes and Thomas Wolf and Arjun Guha and Leandro von Werra and Harm de Vries},
      year={2023},
      eprint={2305.06161},
      archivePrefix={arXiv},
      primaryClass={cs.CL}
}

@misc{fried2023incoder,
      title={InCoder: A Generative Model for Code Infilling and Synthesis}, 
      author={Daniel Fried and Armen Aghajanyan and Jessy Lin and Sida Wang and Eric Wallace and Freda Shi and Ruiqi Zhong and Wen-tau Yih and Luke Zettlemoyer and Mike Lewis},
      year={2023},
      eprint={2204.05999},
      archivePrefix={arXiv},
      primaryClass={cs.SE}
}

@misc{wang2021codet5,
      title={CodeT5: Identifier-aware Unified Pre-trained Encoder-Decoder Models for Code Understanding and Generation}, 
      author={Yue Wang and Weishi Wang and Shafiq Joty and Steven C. H. Hoi},
      year={2021},
      eprint={2109.00859},
      archivePrefix={arXiv},
      primaryClass={cs.CL}
}


@inproceedings{nijkamp:codegen,
title={{CodeGen:} An Open Large Language Model for Code with Multi-Turn Program Synthesis},
author={Erik Nijkamp and Bo Pang and Hiroaki Hayashi and Lifu Tu and Huan Wang and Yingbo Zhou and Silvio Savarese and Caiming Xiong},
booktitle={The Eleventh International Conference on Learning Representations },
year={2023},
url={https://openreview.net/forum?id=iaYcJKpY2B_}
}


@article{zeng2022glm,
  title={{GLM-130B:} An Open Bilingual Pre-trained Model},
  author={Aohan Zeng and Xiao Liu and Zhengxiao Du and Zihan Wang and Hanyu Lai and Ming Ding and Zhuoyi Yang and Yifan Xu and Wendi Zheng and Xiao Xia and Weng Lam Tam and Zixuan Ma and Yufei Xue and Jidong Zhai and Wenguang Chen and Peng Zhang and Yuxiao Dong and Jie Tang},
  journal={arXiv preprint arXiv:2210.02414},
  year={2022}
}

@article{christopolou2022pangucoder,
  doi = {10.48550/ARXIV.2207.11280},
  journal={arXiv preprint arXiv:2207.11280},
  
  url = {https://arxiv.org/abs/2207.11280},
  
  author = {Christopoulou, Fenia and Lampouras, Gerasimos and Gritta, Milan and Zhang, Guchun and Guo, Yinpeng and Li, Zhongqi and Zhang, Qi and Xiao, Meng and Shen, Bo and Li, Lin and Yu, Hao and Yan, Li and Zhou, Pingyi and Wang, Xin and Ma, Yuchi and Iacobacci, Ignacio and Wang, Yasheng and Liang, Guangtai and Wei, Jiansheng and Jiang, Xin and Wang, Qianxiang and Liu, Qun},
  
  keywords = {Machine Learning (cs.LG), Artificial Intelligence (cs.AI), Computation and Language (cs.CL), Programming Languages (cs.PL), Software Engineering (cs.SE), FOS: Computer and information sciences, FOS: Computer and information sciences},
  
  title = {{PanGu-Coder:} Program Synthesis with Function-Level Language Modeling},
  
  publisher = {arXiv},
  
  year = {2022},
  
  copyright = {arXiv.org perpetual, non-exclusive license}
}
@article{li2022competition,
  title={Competition-Level Code Generation with AlphaCode},
    author={Li, Yujia and Choi, David and Chung, Junyoung and Kushman, Nate and
    Schrittwieser, Julian and Leblond, R{\'e}mi and Eccles, Tom and
    Keeling, James and Gimeno, Felix and Dal Lago, Agustin and
    Hubert, Thomas and Choy, Peter and de Masson d'Autume, Cyprien and
    Babuschkin, Igor and Chen, Xinyun and Huang, Po-Sen and Welbl, Johannes and
    Gowal, Sven and Cherepanov, Alexey and Molloy, James and
    Mankowitz, Daniel and Sutherland Robson, Esme and Kohli, Pushmeet and
    de Freitas, Nando and Kavukcuoglu, Koray and Vinyals, Oriol},
  journal={arXiv preprint arXiv:2203.07814},
  year={2022}
}

@article{brown2020language,
  added-at = {2020-07-28T16:09:05.000+0200},
  author = {Tom B. Brown and Benjamin Mann and Nick Ryder and Melanie Subbiah and Jared Kaplan and Prafulla Dhariwal and Arvind Neelakantan and Pranav Shyam and Girish Sastry and Amanda Askell and Sandhini Agarwal and Ariel Herbert-Voss and Gretchen Krueger and Tom Henighan and Rewon Child and Aditya Ramesh and Daniel M. Ziegler and Jeffrey Wu and Clemens Winter and Christopher Hesse and Mark Chen and Eric Sigler and Mateusz Litwin and Scott Gray and Benjamin Chess and Jack Clark and Christopher Berner and Sam McCandlish and Alec Radford and Ilya Sutskever and Dario Amodei},
  biburl = {https://www.bibsonomy.org/bibtex/27a2a9aee490ff30dd5b4d0470a8be8d8/albinzehe},
  interhash = {c02cbc3bfa91c08710d0db948c927dad},
  intrahash = {7a2a9aee490ff30dd5b4d0470a8be8d8},
  journal = {arXiv preprint arXiv:2005.14165},
  keywords = {gpt-3 kallimachos languagemodels proposal-knowledge transformer},
  timestamp = {2020-07-28T16:09:05.000+0200},
  title = {Language models are few-shot learners},
  year = 2020
}


@article{chowdhery2022palm,
  title={Palm: Scaling language modeling with pathways},
  author={Chowdhery, Aakanksha and Narang, Sharan and Devlin, Jacob and Bosma, Maarten and Mishra, Gaurav and Roberts, Adam and Barham, Paul and Chung, Hyung Won and Sutton, Charles and Gehrmann, Sebastian and others},
  journal={arXiv preprint arXiv:2204.02311},
  year={2022}
}


@misc{openai2023gpt4,
      title={GPT-4 Technical Report}, 
      author={OpenAI},
      year={2023},
      eprint={2303.08774},
      archivePrefix={arXiv},
      primaryClass={cs.CL}
}


@article{chen2022codet,
  title={Codet: Code generation with generated tests},
  author={Chen, Bei and Zhang, Fengji and Nguyen, Anh and Zan, Daoguang and Lin, Zeqi and Lou, Jian-Guang and Chen, Weizhu},
  journal={arXiv preprint arXiv:2207.10397},
  year={2022}
}


@article{khlaaf2022hazard,
  title={A Hazard Analysis Framework for Code Synthesis Large Language Models},
  author={Khlaaf, Heidy and Mishkin, Pamela and Achiam, Joshua and Krueger, Gretchen and Brundage, Miles},
  journal={arXiv preprint arXiv:2207.14157},
  year={2022}
}


@article{cassano2022multiple,
  author={Cassano, Federico and Gouwar, John and Nguyen, Daniel and Nguyen, Sydney and Phipps-Costin, Luna and Pinckney, Donald and Yee, Ming-Ho and Zi, Yangtian and Anderson, Carolyn Jane and Feldman, Molly Q and Guha, Arjun and Greenberg, Michael and Jangda, Abhinav},
  journal={IEEE Transactions on Software Engineering}, 
  title={{MultiPL-E:} A Scalable and Polyglot Approach to Benchmarking Neural Code Generation}, 
  year={2023},
  volume={},
  number={},
  pages={1-17},
  doi={10.1109/TSE.2023.3267446},
  url={https://arxiv.org/abs/2208.08227}
  }


@misc{athiwaratkun2023multilingual,
      title={Multi-lingual Evaluation of Code Generation Models}, 
      author={Ben Athiwaratkun and Sanjay Krishna Gouda and Zijian Wang and Xiaopeng Li and Yuchen Tian and Ming Tan and Wasi Uddin Ahmad and Shiqi Wang and Qing Sun and Mingyue Shang and Sujan Kumar Gonugondla and Hantian Ding and Varun Kumar and Nathan Fulton and Arash Farahani and Siddhartha Jain and Robert Giaquinto and Haifeng Qian and Murali Krishna Ramanathan and Ramesh Nallapati and Baishakhi Ray and Parminder Bhatia and Sudipta Sengupta and Dan Roth and Bing Xiang},
      year={2023},
      eprint={2210.14868},
      archivePrefix={arXiv},
      primaryClass={cs.LG}
}

@misc{zan2022cert,
      title={CERT: Continual Pre-Training on Sketches for Library-Oriented Code Generation}, 
      author={Daoguang Zan and Bei Chen and Dejian Yang and Zeqi Lin and Minsu Kim and Bei Guan and Yongji Wang and Weizhu Chen and Jian-Guang Lou},
      year={2022},
      eprint={2206.06888},
      archivePrefix={arXiv},
      primaryClass={cs.SE}
}


@article{wang2022execution,
  title={Execution-Based Evaluation for Open-Domain Code Generation},
  author={Wang, Zhiruo and Zhou, Shuyan and Fried, Daniel and Neubig, Graham},
  journal={arXiv preprint arXiv:2212.10481},
  year={2022}
}

@article{Lai2022DS1000,
  title={{DS-1000:} A Natural and Reliable Benchmark for Data Science Code Generation},
  author={Yuhang Lai and Chengxi Li and Yiming Wang and Tianyi Zhang and Ruiqi Zhong and Luke Zettlemoyer and Scott Wen-tau Yih and Daniel Fried and Sida Wang and Tao Yu},
  journal={ArXiv},
  year={2022},
  volume={abs/2211.11501}
}
@article{chen2009,
  title={An innovative approach for testing bioinformatics programs using metamorphic testing},
  author={Chen, Tsong Yueh and Ho, Joshua WK and Liu, Huai and Xie, Xiaoyuan},
  journal={BMC Bioinformatics},
  volume={10},
  number={1},
  pages={24},
  year={2009},
  doi={10.1186/1471-2105-10-24},
  url={https://doi.org/10.1186/1471-2105-10-24},
  issn={1471-2105},
  abstract={Recent advances in experimental and computational technologies have fueled the development of many sophisticated bioinformatics programs. The correctness of such programs is crucial as incorrectly computed results may lead to wrong biological conclusion or misguide downstream experimentation. Common software testing procedures involve executing the target program with a set of test inputs and then verifying the correctness of the test outputs. However, due to the complexity of many bioinformatics programs, it is often difficult to verify the correctness of the test outputs. Therefore our ability to perform systematic software testing is greatly hindered.}
}

@article{allal2023santacoder,
  title={SantaCoder: don't reach for the stars!},
  author={Allal, Loubna Ben and Li, Raymond and Kocetkov, Denis and Mou, Chenghao and Akiki, Christopher and Ferrandis, Carlos Munoz and Muennighoff, Niklas and Mishra, Mayank and Gu, Alex and Dey, Manan and others},
  journal={arXiv preprint arXiv:2301.03988},
  year={2023}
}

@inproceedings{apicoder,
  title={When Language Model Meets Private Library},
  author={Daoguang Zan and Bei Chen and Zeqi Lin and Bei Guan and Yongji Wang and Jian-Guang Lou},
  booktitle={Conference on Empirical Methods in Natural Language Processing},
  year={2022}
}

@inproceedings{zan2023large,
  title={Large language models meet NL2Code: A survey},
  author={Zan, Daoguang and Chen, Bei and Zhang, Fengji and Lu, Dianjie and Wu, Bingchao and Guan, Bei and Yongji, Wang and Lou, Jian-Guang},
  booktitle={Proceedings of the 61st Annual Meeting of the Association for Computational Linguistics (Volume 1: Long Papers)},
  pages={7443--7464},
  year={2023}
}
@article{touvron2023llama,
   title={{LLaMA:} Open and Efficient Foundation Language Models},
   author={Hugo Touvron and Thibaut Lavril and Gautier Izacard and Xavier Martinet and Marie-Anne Lachaux and Timothée Lacroix and Baptiste Rozière and Naman Goyal and Eric Hambro and Faisal Azhar and Aurelien Rodriguez and Armand Joulin and Edouard Grave and Guillaume Lample},
   journal={arXiv preprint arXiv:2302.13971},
   year={2023}
 }

@article{bai2022training,
  title={Training a helpful and harmless assistant with reinforcement learning from human feedback},
  author={Yuntao Bai and Andy Jones and Kamal Ndousse and Amanda Askell and Anna Chen and Nova DasSarma and Dawn Drain and Stanislav Fort and Deep Ganguli and Tom Henighan and Nicholas Joseph and Saurav Kadavath and Jackson Kernion and Tom Conerly and Sheer El-Showk and Nelson Elhage and Zac Hatfield-Dodds and Danny Hernandez and Tristan Hume and Scott Johnston and Shauna Kravec and Liane Lovitt and Neel Nanda and Catherine Olsson and Dario Amodei and Tom Brown and Jack Clark and Sam McCandlish and Chris Olah and Ben Mann and Jared Kaplan},
  journal={arXiv preprint arXiv:2204.05862},
  year={2022}
}


@article{radford2019language,
  title={Language models are unsupervised multitask learners},
  author={Radford, Alec and Wu, Jeffrey and Child, Rewon and Luan, David and Amodei, Dario and Sutskever, Ilya},
  journal={OpenAI blog},
  volume={1},
  number={8},
  pages={9},
  year={2019}
}


@article{askell2021general,
      title={A General Language Assistant as a Laboratory for Alignment}, 
      author={Amanda Askell and Yuntao Bai and Anna Chen and Dawn Drain and Deep Ganguli and Tom Henighan and Andy Jones and Nicholas Joseph and Ben Mann and Nova DasSarma and Nelson Elhage and Zac Hatfield-Dodds and Danny Hernandez and Jackson Kernion and Kamal Ndousse and Catherine Olsson and Dario Amodei and Tom Brown and Jack Clark and Sam McCandlish and Chris Olah and Jared Kaplan},
      year={2021},
      eprint={2112.00861},
  journal={arXiv preprint arXiv:2112.00861},
      archivePrefix={arXiv},
      primaryClass={cs.CL}
}


@misc{chen2023teaching,
      title={Teaching Large Language Models to Self-Debug}, 
      author={Xinyun Chen and Maxwell Lin and Nathanael Schärli and Denny Zhou},
      year={2023},
      eprint={2304.05128},
      archivePrefix={arXiv},
      primaryClass={cs.CL}
}


@article{wang2022recode,
  title={ReCode: Robustness Evaluation of Code Generation Models},
  author={Wang, Shiqi and Li, Zheng and Qian, Haifeng and Yang, Chenghao and Wang, Zijian and Shang, Mingyue and Kumar, Varun and Tan, Samson and Ray, Baishakhi and Bhatia, Parminder and others},
  journal={arXiv preprint arXiv:2212.10264},
  year={2022}
}
@article{barke2023grounded,
  title={Grounded copilot: How programmers interact with code-generating models},
  author={Barke, Shraddha and James, Michael B and Polikarpova, Nadia},
  journal={Proceedings of the ACM on Programming Languages},
  volume={7},
  number={OOPSLA1},
  pages={85--111},
  year={2023},
  publisher={ACM New York, NY, USA}
}

@article{shen2023pangu,
  title={PanGu-Coder2: Boosting Large Language Models for Code with Ranking Feedback},
  author={Shen, Bo and Zhang, Jiaxin and Chen, Taihong and Zan, Daoguang and Geng, Bing and Fu, An and Zeng, Muhan and Yu, Ailun and Ji, Jichuan and Zhao, Jingyang and others},
  journal={arXiv preprint arXiv:2307.14936},
  year={2023}
}
@article{patil2023gorilla,
  title={Gorilla: Large language model connected with massive apis},
  author={Patil, Shishir G and Zhang, Tianjun and Wang, Xin and Gonzalez, Joseph E},
  journal={arXiv preprint arXiv:2305.15334},
  year={2023}
}

@article{yuan2023evaluating,
  title={Evaluating instruction-tuned large language models on code comprehension and generation},
  author={Yuan, Zhiqiang and Liu, Junwei and Zi, Qiancheng and Liu, Mingwei and Peng, Xin and Lou, Yiling},
  journal={arXiv preprint arXiv:2308.01240},
  year={2023}
}

@article{lee2023wrote,
  title={Who Wrote this Code? Watermarking for Code Generation},
  author={Lee, Taehyun and Hong, Seokhee and Ahn, Jaewoo and Hong, Ilgee and Lee, Hwaran and Yun, Sangdoo and Shin, Jamin and Kim, Gunhee},
  journal={arXiv preprint arXiv:2305.15060},
  year={2023}
}

@article{pan2023understanding,
  title={Understanding the Effectiveness of Large Language Models in Code Translation},
  author={Pan, Rangeet and Ibrahimzada, Ali Reza and Krishna, Rahul and Sankar, Divya and Wassi, Lambert Pouguem and Merler, Michele and Sobolev, Boris and Pavuluri, Raju and Sinha, Saurabh and Jabbarvand, Reyhaneh},
  journal={arXiv preprint arXiv:2308.03109},
  year={2023}
}


@article{wong2023natural,
  title={Natural Language Generation and Understanding of Big Code for AI-Assisted Programming: A Review},
  author={Wong, Man-Fai and Guo, Shangxin and Hang, Ching-Nam and Ho, Siu-Wai and Tan, Chee-Wei},
  journal={Entropy},
  volume={25},
  number={6},
  pages={888},
  year={2023},
  publisher={MDPI}
}

@article{luo2023wizardcoder,
  title={WizardCoder: Empowering Code Large Language Models with Evol-Instruct},
  author={Luo, Ziyang and Xu, Can and Zhao, Pu and Sun, Qingfeng and Geng, Xiubo and Hu, Wenxiang and Tao, Chongyang and Ma, Jing and Lin, Qingwei and Jiang, Daxin},
  journal={arXiv preprint arXiv:2306.08568},
  year={2023}
}

@article{zhang2023can,
  title={Can Transformers Learn to Solve Problems Recursively?},
  author={Zhang, Shizhuo Dylan and Tigges, Curt and Biderman, Stella and Raginsky, Maxim and Ringer, Talia},
  journal={arXiv preprint arXiv:2305.14699},
  year={2023}
}

@article{olausson2023demystifying,
  title={Demystifying GPT Self-Repair for Code Generation},
  author={Olausson, Theo X and Inala, Jeevana Priya and Wang, Chenglong and Gao, Jianfeng and Solar-Lezama, Armando},
  journal={arXiv preprint arXiv:2306.09896},
  year={2023}
}
@inproceedings{orlanski2023measuring,
  title={Measuring the impact of programming language distribution},
  author={Orlanski, Gabriel and Xiao, Kefan and Garcia, Xavier and Hui, Jeffrey and Howland, Joshua and Malmaud, Jonathan and Austin, Jacob and Singh, Rishabh and Catasta, Michele},
  booktitle={International Conference on Machine Learning},
  pages={26619--26645},
  year={2023},
  organization={PMLR}
}

@article{du2023classeval,
  title={Classeval: A manually-crafted benchmark for evaluating llms on class-level code generation},
  author={Du, Xueying and Liu, Mingwei and Wang, Kaixin and Wang, Hanlin and Liu, Junwei and Chen, Yixuan and Feng, Jiayi and Sha, Chaofeng and Peng, Xin and Lou, Yiling},
  journal={arXiv preprint arXiv:2308.01861},
  year={2023}
}

@article{xu2023tool,
  title={On the Tool Manipulation Capability of Open-source Large Language Models},
  author={Xu, Qiantong and Hong, Fenglu and Li, Bo and Hu, Changran and Chen, Zhengyu and Zhang, Jian},
  journal={arXiv preprint arXiv:2305.16504},
  year={2023}
}
@article{zhuo2023large,
      title={Large Language Models Are State-of-the-Art Evaluators of Code Generation}, 
      author={Terry Yue Zhuo},
      year={2023},
      journal={arXiv preprint arXiv:2304.14317},
}

@article{qin2023toolllm,
  title={Toolllm: Facilitating large language models to master 16000+ real-world apis},
  author={Qin, Yujia and Liang, Shihao and Ye, Yining and Zhu, Kunlun and Yan, Lan and Lu, Yaxi and Lin, Yankai and Cong, Xin and Tang, Xiangru and Qian, Bill and others},
  journal={arXiv preprint arXiv:2307.16789},
  year={2023}
}
